# Supplementary material for: Effects of the COVID-19 Pandemic on Brief Resolved Unexplained Events (BRUEs) in Children: A Comparative Analysis of Pre-Pandemic and Pandemic Periods
Source: Life (Basel). 2024 Mar 15;14(3):392. doi: 10.3390/life14030392 (PMC10971196; doi:10.3390/life14030392)
Supplement: Supplementary file 1 [file life-14-00392-s001.zip]

Archive with 1 entries (1 files):
- life-2851388-supplementary.pdf
